# Supplementary material for: Evaluation of a Brief Personalised Intervention for Alcohol Consumption in College Students
Source: PLoS One. 2015 Jun 22;10(6):e0131229. doi: 10.1371/journal.pone.0131229 (PMC4476689; doi:10.1371/journal.pone.0131229)
Supplement: S1 Data — (XLSX) [file pone.0131229.s001.xlsx]

## Sheet: Sheet1
	Mean scores(±SD)
	Intervention	Control
	28 female	23 female
	24 male	28 male
Variable
Age	23.63 (3.28)	24.08 (3.50)
RTC ruler T1	3.56 (2.12)	3.87 (2.62)
AUDIT T1	14.04 (5.54)	13.63 (5.36)
Fortnightly unit consumption (TLFB) T1	52.73 (32.03)	48.75 (39.53)
Weekly unit consumption T1
Weekly binge T1	1.53 (1.05)	1.51 (1.23)
Follow-up
RTC ruler T2	3.83 (2.08)	4.75 (3.31)
AUDIT T2	13.75 (5.77)	13.14 (5.49)
Fortnightly unit consumption (TLFB) T2	44.22 (34.42)	40.06 (37.52)
Weekly unit consumption T2	22.11 (17.21)	20.03 (18.76)
Weekly binge T2	1.29 (1.11)	1.16 (1.13)
Total score on Change4Life quiz	4.83 (1.94)	5.08 (1.49)
AUDIT = Alcohol Use Disorder Identification Test TLFB = Time Line Follow Back; RTC ruler: Readiness to Change Ruler
S4 Data. Group averages by condition
